# Supplementary material for: Composition and Genetic Diversity of the Nicotiana tabacum Microbiome in Different Topographic Areas and Growth Periods
Source: Int J Mol Sci. 2018 Oct 31;19(11):3421. doi: 10.3390/ijms19113421 (PMC6275082; doi:10.3390/ijms19113421)
Supplement: Supplementary file 1 [file ijms-19-03421-s001.zip]

Archive with 19 entries (17 files):
- ijms-348151-supplementary-final check/
- ijms-348151-supplementary-final check/Supporting imformation-20181026/
- ijms-348151-supplementary-final check/Supporting imformation-20181026/Figure S1 Hierarchy tree of SSL.png
- ijms-348151-supplementary-final check/Supporting imformation-20181026/Figure S10 Hierarchy tree of MSL.png
- ijms-348151-supplementary-final check/Supporting imformation-20181026/Figure S11 Hierarchy tree of MSM.png
- ijms-348151-supplementary-final check/Supporting imformation-20181026/Figure S12 Hierarchy tree of MSH.png
- ijms-348151-supplementary-final check/Supporting imformation-20181026/Figure S2 Hierarchy tree of SSM.png
- ijms-348151-supplementary-final check/Supporting imformation-20181026/Figure S3 Hierarchy tree of SSH.png
- ijms-348151-supplementary-final check/Supporting imformation-20181026/Figure S4 Hierarchy tree of RGSL.png
- ijms-348151-supplementary-final check/Supporting imformation-20181026/Figure S5 Hierarchy tree of RGSM.png
- ijms-348151-supplementary-final check/Supporting imformation-20181026/Figure S6 Hierarchy tree of RGSH.png
- ijms-348151-supplementary-final check/Supporting imformation-20181026/Figure S7 Hierarchy tree of FGSL.png
- ijms-348151-supplementary-final check/Supporting imformation-20181026/Figure S8 Hierarchy tree of FGSM.png
- ijms-348151-supplementary-final check/Supporting imformation-20181026/Figure S9 Hierarchy tree of FGSH.png
- ijms-348151-supplementary-final check/Supporting imformation-20181026/Table S1 Statistics of the sequencing results.docx
- ijms-348151-supplementary-final check/Supporting imformation-20181026/Table S2 Annotation Results of OTUs.docx
- ijms-348151-supplementary-final check/Supporting imformation-20181026/Table S3 The indices of alpha diversity of different growth stages.docx
- ijms-348151-supplementary-final check/Supporting imformation-20181026/Table S4 Statistical analysis of the indices of alpha diversity.docx
- ijms-348151-supplementary-final check/Supporting imformation-20181026/Table S5 Statistical analysis of the indices of beta diversity.docx
